# Supplementary material for: Prevalence, risk factors, and interventions for chronic obstructive pulmonary disease in South Asia: a scoping review protocol
Source: Syst Rev. 2021 Jan 11;10:20. doi: 10.1186/s13643-020-01556-7 (PMC7798320; doi:10.1186/s13643-020-01556-7)
Supplement: Supplementary file 2 — Additional file 2. Proposed search term [file 13643_2020_1556_MOESM2_ESM.zip]

Archive with 2 entries (2 files):
- Additional file_Proposed search term_No Track ChangeR5.docx
- Additional file_Proposed search term_Track ChangeR5.docx
